# Supplementary material for: Activation of ABA Receptors Gene GhPYL9-11A Is Positively Correlated with Cotton Drought Tolerance in Transgenic Arabidopsis
Source: Front Plant Sci. 2017 Aug 23;8:1453. doi: 10.3389/fpls.2017.01453 (PMC5572150; doi:10.3389/fpls.2017.01453)
Supplement: Supplementary file 2 [file Table_1.xlsx]

## Sheet: Seed germination
Gene ID	Species	Gene Name	Description	Seed soaking in water
				Cotyledon	Root	Seed
Gh_A03G0015	Gossypium hirsutum	PYR1	Abscisic acid receptor PYR1	1.76	38.03	32.39
Gh_A11G0270	Gossypium hirsutum	PYR1	Abscisic acid receptor PYR1	2.4	10.2	1
Gh_A12G1895	Gossypium hirsutum	PYR1	Abscisic acid receptor PYR1	1.03	3.41	0.12
Gh_D03G1860	Gossypium hirsutum	PYR1	Abscisic acid receptor PYR1	0.56	24.5	14.42
Gh_D11G0290	Gossypium hirsutum	PYR1	Abscisic acid receptor PYR1	0.82	3.24	0.12
Gh_D12G2076	Gossypium hirsutum	PYR1	Abscisic acid receptor PYR1	1.24	2.17	0
Gh_A05G0336	Gossypium hirsutum	PYL2	Abscisic acid receptor PYL2	0.29	0.04	0.15
Gh_A07G2326	Gossypium hirsutum	PYL2	Abscisic acid receptor PYL2	0.33	0.08	0.78
Gh_A08G2221	Gossypium hirsutum	PYL2	Abscisic acid receptor PYL2	1.78	0.98	1.77
Gh_A10G0677	Gossypium hirsutum	PYL2	Abscisic acid receptor PYL2	0.05	0	0
Gh_D05G0441	Gossypium hirsutum	PYL2	Abscisic acid receptor PYL2	0.23	0.19	0.15
Gh_D07G0193	Gossypium hirsutum	PYL2	Abscisic acid receptor PYL2	0.15	0.16	1.95
Gh_D08G2587	Gossypium hirsutum	PYL2	Abscisic acid receptor PYL2	0.85	0.9	0.27
Gh_Sca112916G01	Gossypium hirsutum	PYL2	Abscisic acid receptor PYL2	0	0	0
Gh_D10G0710	Gossypium hirsutum	PYL3	Abscisic acid receptor PYL3	0.34	0	0
Gh_A01G1990	Gossypium hirsutum	PYL4	Abscisic acid receptor PYL4	28.67	39.87	37.07
Gh_A05G2630	Gossypium hirsutum	PYL4	Abscisic acid receptor PYL4	10.5	8.38	0.98
Gh_A09G2421	Gossypium hirsutum	PYL4	Abscisic acid receptor PYL4	47.31	73.36	137.3
Gh_D01G2250	Gossypium hirsutum	PYL4	Abscisic acid receptor PYL4	32.82	42.45	28.07
Gh_D05G2920	Gossypium hirsutum	PYL4	Abscisic acid receptor PYL4	10.05	17.44	1.68
Gh_D09G1585	Gossypium hirsutum	PYL4	Abscisic acid receptor PYL4	37.93	47.58	65.77
Gh_A06G1418	Gossypium hirsutum	PYL6	Abscisic acid receptor PYL6	15.03	35.19	9.16
Gh_A10G0340	Gossypium hirsutum	PYL6	Abscisic acid receptor PYL6	54.17	1.52	212.26
Gh_A10G2142	Gossypium hirsutum	PYL6	Abscisic acid receptor PYL6	5.13	3.33	29.14
Gh_D06G1764	Gossypium hirsutum	PYL6	Abscisic acid receptor PYL6	6.28	28.2	5.06
Gh_D10G0346	Gossypium hirsutum	PYL6	Abscisic acid receptor PYL6	37.15	1.92	125.82
Gh_D10G2388	Gossypium hirsutum	PYL6	Abscisic acid receptor PYL6	16.89	27.26	50.08
Gh_A05G3585	Gossypium hirsutum	PYL8	Abscisic acid receptor PYL8	11.61	11.12	21.17
Gh_A09G1646	Gossypium hirsutum	PYL8	Abscisic acid receptor PYL8	19.74	14.45	11.56
Gh_A11G0224	Gossypium hirsutum	PYL8	Abscisic acid receptor PYL8	14.48	8.94	20.09
Gh_A12G2127	Gossypium hirsutum	PYL8	Abscisic acid receptor PYL8	39.35	33.34	26.16
Gh_A12G2278	Gossypium hirsutum	PYL8	Abscisic acid receptor PYL8	6.57	10.55	16.67
Gh_D04G0019	Gossypium hirsutum	PYL8	Abscisic acid receptor PYL8	10.3	10.12	21.28
Gh_D08G1226	Gossypium hirsutum	PYL8	Abscisic acid receptor PYL8	10.03	2.36	3.61
Gh_D09G1740	Gossypium hirsutum	PYL8	Abscisic acid receptor PYL8	28	14.35	9.8
Gh_D11G0238	Gossypium hirsutum	PYL8	Abscisic acid receptor PYL8	10.86	5.9	15.21
Gh_D12G2306	Gossypium hirsutum	PYL8	Abscisic acid receptor PYL8	27.41	38.4	22.31
Gh_D12G2694	Gossypium hirsutum	PYL8	Abscisic acid receptor PYL8	8.19	5.78	24.47
Gh_A08G1117	Gossypium hirsutum	PYL9	Abscisic acid receptor PYL9	25.23	12.51	18.55
Gh_A11G0870	Gossypium hirsutum	PYL9	Abscisic acid receptor PYL9	60.87	24.3	39.92
Gh_D08G1399	Gossypium hirsutum	PYL9	Abscisic acid receptor PYL9	5.93	7.19	13.06
Gh_D11G1013	Gossypium hirsutum	PYL9	Abscisic acid receptor PYL9	30.53	22.44	20.6
Gh_A05G1297	Gossypium hirsutum	PYL11	Abscisic acid receptor PYL11	0	0.1	0
Gh_D05G1468	Gossypium hirsutum	PYL12	Abscisic acid receptor PYL12	0.22	0.04	5.32

## Sheet: Time-course seed germination
Gene ID	Species	Gene Name	Description	Seed soaking in water, cotyledon					Seed soaking in water, root					Seed soaking in water, seed
				24 hours	48 hours	72 hours	96 hours	120 hours	24 hours	48 hours	72 hours	96 hours	120 hours	0 hour	5 hours	10 hours
Gh_A03G0015	Gossypium hirsutum	PYR1	Abscisic acid receptor PYR1	3.43	1.21	0.36	3.17	0.64	22.3	44.25	34.73	45.39	43.47	71.24	18.51	7.42
Gh_A11G0270	Gossypium hirsutum	PYR1	Abscisic acid receptor PYR1	1.94	1.01	2.44	3.36	3.25	10.11	9.25	11.35	9.87	10.44	0.24	1.69	1.08
Gh_A12G1895	Gossypium hirsutum	PYR1	Abscisic acid receptor PYR1	0.48	1.46	1.4	1.24	0.6	2.13	4.25	3.77	4.26	2.63	0	0.19	0.17
Gh_D03G1860	Gossypium hirsutum	PYR1	Abscisic acid receptor PYR1	1.1	0.49	0.33	0.86	0	22.66	22.34	22.21	29.09	26.19	34.1	4.05	5.11
Gh_D11G0290	Gossypium hirsutum	PYR1	Abscisic acid receptor PYR1	0	0.12	0.35	2.42	1.21	0.3	2.89	4.76	4.45	3.78	0	0.19	0.18
Gh_D12G2076	Gossypium hirsutum	PYR1	Abscisic acid receptor PYR1	0.16	0.85	2.44	2.17	0.6	0.61	2.5	4.73	1.52	1.48	0	0	0
Gh_A05G0336	Gossypium hirsutum	PYL2	Abscisic acid receptor PYL2	0	0	0.39	0.62	0.46	0	0	0	0	0.19	0	0	0.44
Gh_A07G2326	Gossypium hirsutum	PYL2	Abscisic acid receptor PYL2	0.6	0.63	0.45	0	0	0	0	0	0	0.41	1.19	0.7	0.46
Gh_A08G2221	Gossypium hirsutum	PYL2	Abscisic acid receptor PYL2	0.54	1.11	1.21	3.89	2.15	3.42	0.45	0	0.67	0.38	1.08	3.15	1.08
Gh_A10G0677	Gossypium hirsutum	PYL2	Abscisic acid receptor PYL2	0	0	0	0.27	0	0	0	0	0	0	0	0	0
Gh_D05G0441	Gossypium hirsutum	PYL2	Abscisic acid receptor PYL2	0	0	0.39	0.31	0.47	0	0.22	0.39	0.32	0	0	0	0.44
Gh_D07G0193	Gossypium hirsutum	PYL2	Abscisic acid receptor PYL2	0.59	0.15	0	0	0	0.37	0	0.21	0	0.2	2.91	1.83	1.11
Gh_D08G2587	Gossypium hirsutum	PYL2	Abscisic acid receptor PYL2	0	0.5	0.36	1.48	1.91	1.23	0.21	0.91	0.91	1.22	0.24	0.57	0
Gh_Sca112916G01	Gossypium hirsutum	PYL2	Abscisic acid receptor PYL2	0	0	0	0	0	0	0	0	0	0	0	0	0
Gh_D10G0710	Gossypium hirsutum	PYL3	Abscisic acid receptor PYL3	0.16	0.49	0.74	0.31	0	0	0	0	0	0	0	0	0
Gh_A01G1990	Gossypium hirsutum	PYL4	Abscisic acid receptor PYL4	28.33	12.91	21.52	44.83	35.75	31.38	41.64	43.89	37.18	45.26	5.12	45.27	60.83
Gh_A05G2630	Gossypium hirsutum	PYL4	Abscisic acid receptor PYL4	3.65	6.03	8.8	19.61	14.43	1.25	6.81	8.29	13.18	12.4	0	1.36	1.57
Gh_A09G2421	Gossypium hirsutum	PYL4	Abscisic acid receptor PYL4	22.92	17.48	38.41	97.41	60.32	28.91	49.23	71.18	92.3	125.18	230.73	137.83	43.34
Gh_D01G2250	Gossypium hirsutum	PYL4	Abscisic acid receptor PYL4	22.57	14.16	22.06	67.77	37.54	21.83	43.67	40.39	38.97	67.38	2.73	31.24	50.24
Gh_D05G2920	Gossypium hirsutum	PYL4	Abscisic acid receptor PYL4	3.86	5.97	6.02	19.43	14.99	8.5	15.51	16.22	21.77	25.18	0	1.17	3.88
Gh_D09G1585	Gossypium hirsutum	PYL4	Abscisic acid receptor PYL4	19.24	10.69	30.22	74.44	55.03	21.04	43.75	40.79	57.63	74.71	74.4	81.69	41.23
Gh_A06G1418	Gossypium hirsutum	PYL6	Abscisic acid receptor PYL6	18.39	4.59	6.83	27.25	18.08	8.2	38.87	38.19	35.36	55.34	0.82	12.41	14.24
Gh_A10G0340	Gossypium hirsutum	PYL6	Abscisic acid receptor PYL6	234.5	18.45	1.02	11.68	5.19	4.11	0.64	0.55	0.79	1.53	236.51	294.6	105.68
Gh_A10G2142	Gossypium hirsutum	PYL6	Abscisic acid receptor PYL6	12.32	1.46	1.42	6.13	4.33	0.63	4.11	3.68	3.43	4.78	26.35	43.95	17.12
Gh_D06G1764	Gossypium hirsutum	PYL6	Abscisic acid receptor PYL6	8.69	1.64	2.66	10.71	7.71	2.06	45.92	33.57	21.38	38.06	0	5.7	9.49
Gh_D10G0346	Gossypium hirsutum	PYL6	Abscisic acid receptor PYL6	114.6	31.47	6.35	20.46	12.86	3.42	2.77	1.19	0	2.2	112.87	202.41	62.19
Gh_D10G2388	Gossypium hirsutum	PYL6	Abscisic acid receptor PYL6	31.35	7.44	7.14	16.31	22.23	11.45	34.8	31.36	23.65	35.02	33.3	75.13	41.82
Gh_A05G3585	Gossypium hirsutum	PYL8	Abscisic acid receptor PYL8	10.49	8.27	12.33	16.25	10.68	11.13	16.05	9.64	7.06	11.7	37.95	11.86	13.7
Gh_A09G1646	Gossypium hirsutum	PYL8	Abscisic acid receptor PYL8	27.54	30.17	15.78	16.86	8.33	12.11	13.74	15.6	17.31	13.48	5.44	13.79	15.44
Gh_A11G0224	Gossypium hirsutum	PYL8	Abscisic acid receptor PYL8	14.11	15.54	8.13	16.34	18.29	7.22	8.71	8.88	9.16	10.74	39.83	10.57	9.88
Gh_A12G2127	Gossypium hirsutum	PYL8	Abscisic acid receptor PYL8	24.07	29.43	31.2	59.2	52.85	23	31.92	29.59	42.91	39.29	27.69	32.01	18.79
Gh_A12G2278	Gossypium hirsutum	PYL8	Abscisic acid receptor PYL8	8.57	6.97	6.4	5.85	5.06	7.49	12.3	9.32	10.85	12.79	34.52	9.46	6.02
Gh_D04G0019	Gossypium hirsutum	PYL8	Abscisic acid receptor PYL8	13.91	8.86	9.83	11.18	7.73	9.87	7.48	10.31	8.95	13.98	40.46	9.88	13.49
Gh_D08G1226	Gossypium hirsutum	PYL8	Abscisic acid receptor PYL8	12.73	11.21	8.82	10	7.39	6.2	2.27	0.98	1.37	0.98	3.35	3.05	4.42
Gh_D09G1740	Gossypium hirsutum	PYL8	Abscisic acid receptor PYL8	36.87	40	26.88	22.91	13.32	16.56	17.66	11.91	13.63	11.99	4.88	10.1	14.42
Gh_D11G0238	Gossypium hirsutum	PYL8	Abscisic acid receptor PYL8	7.22	7.57	10.63	15.16	13.69	4.88	8.49	5.06	4.94	6.16	26.33	12.79	6.5
Gh_D12G2306	Gossypium hirsutum	PYL8	Abscisic acid receptor PYL8	22.01	25.19	26.6	31.9	31.35	25.87	38.83	37.6	41.42	48.3	23.74	23.74	19.44
Gh_D12G2694	Gossypium hirsutum	PYL8	Abscisic acid receptor PYL8	12.18	9.5	6.35	4.92	8.01	4.54	9.31	4.95	2.96	7.15	48.09	14.79	10.52
Gh_A08G1117	Gossypium hirsutum	PYL9	Abscisic acid receptor PYL9	22.21	23.82	23.54	33.85	22.73	9.56	15.36	14.46	9.21	13.95	32.16	9.57	13.92
Gh_A11G0870	Gossypium hirsutum	PYL9	Abscisic acid receptor PYL9	49.05	64.26	53.01	82.96	55.09	15.25	22.9	19.62	22.56	41.15	43.62	31.14	45.01
Gh_D08G1399	Gossypium hirsutum	PYL9	Abscisic acid receptor PYL9	3.88	4.42	8.22	6.89	6.26	5.43	10.16	6.65	5.75	7.98	25.39	8.48	5.31
Gh_D11G1013	Gossypium hirsutum	PYL9	Abscisic acid receptor PYL9	21.84	32.96	23.5	45.08	29.28	9.85	24.72	20.65	16.39	40.58	19.88	13.55	28.38
Gh_A05G1297	Gossypium hirsutum	PYL11	Abscisic acid receptor PYL11	0	0	0	0	0	0	0	0	0	0.51	0	0	0
Gh_D05G1468	Gossypium hirsutum	PYL12	Abscisic acid receptor PYL12	0.7	0.42	0	0	0	0	0	0	0	0.2	12.29	3.67	0

## Sheet: Time-course stress treatment
Gene ID	Species	Gene Name	Description	Drought treatment
				1 hour	3 hour	6 hour	12 hour
Gh_A03G0015	Gossypium hirsutum	PYR1	Abscisic acid receptor PYR1	3.31	9.38	6.81	2.28
Gh_A11G0270	Gossypium hirsutum	PYR1	Abscisic acid receptor PYR1	2.96	5.68	6.7	7.23
Gh_A12G1895	Gossypium hirsutum	PYR1	Abscisic acid receptor PYR1	23.26	17.43	4.33	8.24
Gh_D03G1860	Gossypium hirsutum	PYR1	Abscisic acid receptor PYR1	3.68	6.64	1.49	1.64
Gh_D11G0290	Gossypium hirsutum	PYR1	Abscisic acid receptor PYR1	2.75	1.36	1.68	2.56
Gh_D12G2076	Gossypium hirsutum	PYR1	Abscisic acid receptor PYR1	0.64	0.25	0	0.42
Gh_A05G0336	Gossypium hirsutum	PYL2	Abscisic acid receptor PYL2	1.98	0.9	2.76	2.34
Gh_A07G2326	Gossypium hirsutum	PYL2	Abscisic acid receptor PYL2	1.95	2.37	0.36	0.18
Gh_A08G2221	Gossypium hirsutum	PYL2	Abscisic acid receptor PYL2	4.52	5.79	5.27	2.19
Gh_A10G0677	Gossypium hirsutum	PYL2	Abscisic acid receptor PYL2	0	0	0	0
Gh_D05G0441	Gossypium hirsutum	PYL2	Abscisic acid receptor PYL2	1.72	1.79	1.53	1.56
Gh_D07G0193	Gossypium hirsutum	PYL2	Abscisic acid receptor PYL2	3.05	4.6	1.02	0
Gh_D08G2587	Gossypium hirsutum	PYL2	Abscisic acid receptor PYL2	2.56	4.94	3.07	1.4
Gh_Sca112916G01	Gossypium hirsutum	PYL2	Abscisic acid receptor PYL2	0	0	0	0
Gh_D10G0710	Gossypium hirsutum	PYL3	Abscisic acid receptor PYL3	0	0	0	0
Gh_A01G1990	Gossypium hirsutum	PYL4	Abscisic acid receptor PYL4	20.09	13.05	7.6	8.27
Gh_A05G2630	Gossypium hirsutum	PYL4	Abscisic acid receptor PYL4	6.32	1.78	4.77	2.99
Gh_A09G2421	Gossypium hirsutum	PYL4	Abscisic acid receptor PYL4	15.79	12.31	18.72	10.29
Gh_D01G2250	Gossypium hirsutum	PYL4	Abscisic acid receptor PYL4	13.04	20.32	9.15	17.09
Gh_D05G2920	Gossypium hirsutum	PYL4	Abscisic acid receptor PYL4	1.03	0.63	2.98	1.28
Gh_D09G1585	Gossypium hirsutum	PYL4	Abscisic acid receptor PYL4	28.12	13.25	15.3	9.56
Gh_A06G1418	Gossypium hirsutum	PYL6	Abscisic acid receptor PYL6	0.6	0.36	0.73	0.21
Gh_A10G0340	Gossypium hirsutum	PYL6	Abscisic acid receptor PYL6	2.57	0	0	2.98
Gh_A10G2142	Gossypium hirsutum	PYL6	Abscisic acid receptor PYL6	0.92	1.66	0.9	0.6
Gh_D06G1764	Gossypium hirsutum	PYL6	Abscisic acid receptor PYL6	0.96	1.15	0.76	0.45
Gh_D10G0346	Gossypium hirsutum	PYL6	Abscisic acid receptor PYL6	0	0.77	0	0
Gh_D10G2388	Gossypium hirsutum	PYL6	Abscisic acid receptor PYL6	32.61	22.06	15.33	1.59
Gh_A05G3585	Gossypium hirsutum	PYL8	Abscisic acid receptor PYL8	27.61	21.3	19.32	12.29
Gh_A09G1646	Gossypium hirsutum	PYL8	Abscisic acid receptor PYL8	5.48	5.59	2.38	2.21
Gh_A11G0224	Gossypium hirsutum	PYL8	Abscisic acid receptor PYL8	11.58	10.54	11.12	10.86
Gh_A12G2127	Gossypium hirsutum	PYL8	Abscisic acid receptor PYL8	49.9	46.85	30.54	29.17
Gh_A12G2278	Gossypium hirsutum	PYL8	Abscisic acid receptor PYL8	9.9	8	8.22	7.93
Gh_D04G0019	Gossypium hirsutum	PYL8	Abscisic acid receptor PYL8	15.28	18.02	16	15.25
Gh_D08G1226	Gossypium hirsutum	PYL8	Abscisic acid receptor PYL8	0	0	0	1.03
Gh_D09G1740	Gossypium hirsutum	PYL8	Abscisic acid receptor PYL8	9.06	10.41	8.94	2.89
Gh_D11G0238	Gossypium hirsutum	PYL8	Abscisic acid receptor PYL8	11.08	12.58	7.21	14.15
Gh_D12G2306	Gossypium hirsutum	PYL8	Abscisic acid receptor PYL8	29.14	26.25	23.65	21.59
Gh_D12G2694	Gossypium hirsutum	PYL8	Abscisic acid receptor PYL8	19.3	13.05	15.16	12.45
Gh_A08G1117	Gossypium hirsutum	PYL9	Abscisic acid receptor PYL9	38.18	23.1	17.01	21.24
Gh_A11G0870	Gossypium hirsutum	PYL9	Abscisic acid receptor PYL9	122.3	151.73	125.69	104.34
Gh_D08G1399	Gossypium hirsutum	PYL9	Abscisic acid receptor PYL9	19.16	15.56	9.77	17.92
Gh_D11G1013	Gossypium hirsutum	PYL9	Abscisic acid receptor PYL9	65.81	76.54	67.15	74.72
Gh_A05G1297	Gossypium hirsutum	PYL11	Abscisic acid receptor PYL11	0	0	0	0
Gh_D05G1468	Gossypium hirsutum	PYL12	Abscisic acid receptor PYL12	0	0.37	0	0

## Sheet: Drought treatment 
Gene ID	Species	Gene ID	Gene Name	Description	Control	Drought treatment
Gh_A03G0015	Gossypium hirsutum	Gh_A03G0015	PYR1	Abscisic acid receptor PYR1	5.65	5.49
Gh_A11G0270	Gossypium hirsutum	Gh_A11G0270	PYR1	Abscisic acid receptor PYR1	5.31	5.68
Gh_A12G1895	Gossypium hirsutum	Gh_A12G1895	PYR1	Abscisic acid receptor PYR1	10.09	13.41
Gh_D03G1860	Gossypium hirsutum	Gh_D03G1860	PYR1	Abscisic acid receptor PYR1	2.75	3.39
Gh_D11G0290	Gossypium hirsutum	Gh_D11G0290	PYR1	Abscisic acid receptor PYR1	3.94	2.1
Gh_D12G2076	Gossypium hirsutum	Gh_D12G2076	PYR1	Abscisic acid receptor PYR1	0.63	0.33
Gh_A05G0336	Gossypium hirsutum	Gh_A05G0336	PYL2	Abscisic acid receptor PYL2	1.96	2.01
Gh_A07G2326	Gossypium hirsutum	Gh_A07G2326	PYL2	Abscisic acid receptor PYL2	0.76	1.22
Gh_A08G2221	Gossypium hirsutum	Gh_A08G2221	PYL2	Abscisic acid receptor PYL2	4.28	4.47
Gh_A10G0677	Gossypium hirsutum	Gh_A10G0677	PYL2	Abscisic acid receptor PYL2	0	0
Gh_D05G0441	Gossypium hirsutum	Gh_D05G0441	PYL2	Abscisic acid receptor PYL2	2.61	1.66
Gh_D07G0193	Gossypium hirsutum	Gh_D07G0193	PYL2	Abscisic acid receptor PYL2	2.28	2.18
Gh_D08G2587	Gossypium hirsutum	Gh_D08G2587	PYL2	Abscisic acid receptor PYL2	1.38	3.01
Gh_Sca112916G01	Gossypium hirsutum	Gh_Sca112916G01	PYL2	Abscisic acid receptor PYL2	0	0
Gh_D10G0710	Gossypium hirsutum	Gh_D10G0710	PYL3	Abscisic acid receptor PYL3	0	0
Gh_A01G1990	Gossypium hirsutum	Gh_A01G1990	PYL4	Abscisic acid receptor PYL4	23.69	12.34
Gh_A05G2630	Gossypium hirsutum	Gh_A05G2630	PYL4	Abscisic acid receptor PYL4	9.63	4
Gh_A09G2421	Gossypium hirsutum	Gh_A09G2421	PYL4	Abscisic acid receptor PYL4	31.22	14.38
Gh_D01G2250	Gossypium hirsutum	Gh_D01G2250	PYL4	Abscisic acid receptor PYL4	21.65	15
Gh_D05G2920	Gossypium hirsutum	Gh_D05G2920	PYL4	Abscisic acid receptor PYL4	2.51	1.49
Gh_D09G1585	Gossypium hirsutum	Gh_D09G1585	PYL4	Abscisic acid receptor PYL4	31.47	16.69
Gh_A06G1418	Gossypium hirsutum	Gh_A06G1418	PYL6	Abscisic acid receptor PYL6	0.45	0.48
Gh_A10G0340	Gossypium hirsutum	Gh_A10G0340	PYL6	Abscisic acid receptor PYL6	5.35	1.4
Gh_A10G2142	Gossypium hirsutum	Gh_A10G2142	PYL6	Abscisic acid receptor PYL6	0.94	1.03
Gh_D06G1764	Gossypium hirsutum	Gh_D06G1764	PYL6	Abscisic acid receptor PYL6	0.9	0.84
Gh_D10G0346	Gossypium hirsutum	Gh_D10G0346	PYL6	Abscisic acid receptor PYL6	0	0.19
Gh_D10G2388	Gossypium hirsutum	Gh_D10G2388	PYL6	Abscisic acid receptor PYL6	47.84	18.04
Gh_A05G3585	Gossypium hirsutum	Gh_A05G3585	PYL8	Abscisic acid receptor PYL8	22.51	20.28
Gh_A09G1646	Gossypium hirsutum	Gh_A09G1646	PYL8	Abscisic acid receptor PYL8	4.22	3.95
Gh_A11G0224	Gossypium hirsutum	Gh_A11G0224	PYL8	Abscisic acid receptor PYL8	10.03	11.11
Gh_A12G2127	Gossypium hirsutum	Gh_A12G2127	PYL8	Abscisic acid receptor PYL8	30.3	39.4
Gh_A12G2278	Gossypium hirsutum	Gh_A12G2278	PYL8	Abscisic acid receptor PYL8	6.48	8.57
Gh_D04G0019	Gossypium hirsutum	Gh_D04G0019	PYL8	Abscisic acid receptor PYL8	19.6	16.25
Gh_D08G1226	Gossypium hirsutum	Gh_D08G1226	PYL8	Abscisic acid receptor PYL8	0.75	0.26
Gh_D09G1740	Gossypium hirsutum	Gh_D09G1740	PYL8	Abscisic acid receptor PYL8	5.47	7.88
Gh_D11G0238	Gossypium hirsutum	Gh_D11G0238	PYL8	Abscisic acid receptor PYL8	9.85	11.34
Gh_D12G2306	Gossypium hirsutum	Gh_D12G2306	PYL8	Abscisic acid receptor PYL8	21.26	25.34
Gh_D12G2694	Gossypium hirsutum	Gh_D12G2694	PYL8	Abscisic acid receptor PYL8	13.32	15.1
Gh_A08G1117	Gossypium hirsutum	Gh_A08G1117	PYL9	Abscisic acid receptor PYL9	22.65	25.07
Gh_A11G0870	Gossypium hirsutum	Gh_A11G0870	PYL9	Abscisic acid receptor PYL9	105.76	126.93
Gh_D08G1399	Gossypium hirsutum	Gh_D08G1399	PYL9	Abscisic acid receptor PYL9	12.56	15.71
Gh_D11G1013	Gossypium hirsutum	Gh_D11G1013	PYL9	Abscisic acid receptor PYL9	52.94	71.56
Gh_A05G1297	Gossypium hirsutum	Gh_A05G1297	PYL11	Abscisic acid receptor PYL11	0	0
Gh_D05G1468	Gossypium hirsutum	Gh_D05G1468	PYL12	Abscisic acid receptor PYL12	0.13	0.09

## Sheet: Tissue and organ
Gene ID	Species	Gene Name	Description	Pistil	Root	Stamen	Stem	Torus
Gh_A03G0015	Gossypium hirsutum	PYR1	Abscisic acid receptor PYR1	6.42	0.99	332.27	20.89	2.57
Gh_A11G0270	Gossypium hirsutum	PYR1	Abscisic acid receptor PYR1	1.64	0.53	20.9	11.12	4
Gh_A12G1895	Gossypium hirsutum	PYR1	Abscisic acid receptor PYR1	2.61	0.95	1.99	6.42	1.44
Gh_D03G1860	Gossypium hirsutum	PYR1	Abscisic acid receptor PYR1	9.17	3.5	185.76	10.26	2.61
Gh_D11G0290	Gossypium hirsutum	PYR1	Abscisic acid receptor PYR1	2.07	1.17	19.91	6.31	2.79
Gh_D12G2076	Gossypium hirsutum	PYR1	Abscisic acid receptor PYR1	0	0	0.65	0.26	1.44
Gh_A05G0336	Gossypium hirsutum	PYL2	Abscisic acid receptor PYL2	0	0	0.75	1.13	1.18
Gh_A07G2326	Gossypium hirsutum	PYL2	Abscisic acid receptor PYL2	0	0.32	0	0	0.35
Gh_A08G2221	Gossypium hirsutum	PYL2	Abscisic acid receptor PYL2	0.27	0	0.77	1.17	3.71
Gh_A10G0677	Gossypium hirsutum	PYL2	Abscisic acid receptor PYL2	0.25	0.13	5.59	0	0
Gh_D05G0441	Gossypium hirsutum	PYL2	Abscisic acid receptor PYL2	0	0	0	0	2.97
Gh_D07G0193	Gossypium hirsutum	PYL2	Abscisic acid receptor PYL2	0	0.16	2.34	0	1.68
Gh_D08G2587	Gossypium hirsutum	PYL2	Abscisic acid receptor PYL2	0.75	0	0.7	0.27	2.3
Gh_Sca112916G01	Gossypium hirsutum	PYL2	Abscisic acid receptor PYL2	0	0	0	0	0
Gh_D10G0710	Gossypium hirsutum	PYL3	Abscisic acid receptor PYL3	2.51	1.88	24.15	0	0
Gh_A01G1990	Gossypium hirsutum	PYL4	Abscisic acid receptor PYL4	12.87	15.67	25.77	64.12	17.29
Gh_A05G2630	Gossypium hirsutum	PYL4	Abscisic acid receptor PYL4	0	0	2.23	9.81	8.05
Gh_A09G2421	Gossypium hirsutum	PYL4	Abscisic acid receptor PYL4	1.38	0	0.74	324.43	15.53
Gh_D01G2250	Gossypium hirsutum	PYL4	Abscisic acid receptor PYL4	4.67	2.1	5.97	103.59	29.21
Gh_D05G2920	Gossypium hirsutum	PYL4	Abscisic acid receptor PYL4	0	0	0	17.99	2.35
Gh_D09G1585	Gossypium hirsutum	PYL4	Abscisic acid receptor PYL4	0.55	0	0.74	119	11.85
Gh_A06G1418	Gossypium hirsutum	PYL6	Abscisic acid receptor PYL6	0.95	0	7.21	49.56	1.26
Gh_A10G0340	Gossypium hirsutum	PYL6	Abscisic acid receptor PYL6	0.74	0.34	44.64	0	2.19
Gh_A10G2142	Gossypium hirsutum	PYL6	Abscisic acid receptor PYL6	0	0	0.73	16.27	1.95
Gh_D06G1764	Gossypium hirsutum	PYL6	Abscisic acid receptor PYL6	0	0	2.74	55.72	0.86
Gh_D10G0346	Gossypium hirsutum	PYL6	Abscisic acid receptor PYL6	0	0	0	0	0
Gh_D10G2388	Gossypium hirsutum	PYL6	Abscisic acid receptor PYL6	1.32	0.84	1.5	73.56	22.71
Gh_A05G3585	Gossypium hirsutum	PYL8	Abscisic acid receptor PYL8	11.55	23.05	108.66	12.86	21.44
Gh_A09G1646	Gossypium hirsutum	PYL8	Abscisic acid receptor PYL8	12.37	22.16	18.44	10.96	2.47
Gh_A11G0224	Gossypium hirsutum	PYL8	Abscisic acid receptor PYL8	6.48	6.64	10.23	6.88	8.92
Gh_A12G2127	Gossypium hirsutum	PYL8	Abscisic acid receptor PYL8	11.88	30.01	41.95	42.67	32.43
Gh_A12G2278	Gossypium hirsutum	PYL8	Abscisic acid receptor PYL8	17.63	22.34	56.77	16.33	15.83
Gh_D04G0019	Gossypium hirsutum	PYL8	Abscisic acid receptor PYL8	15.48	17.65	37.5	16.14	14.73
Gh_D08G1226	Gossypium hirsutum	PYL8	Abscisic acid receptor PYL8	3.53	4.66	1.94	0	1.53
Gh_D09G1740	Gossypium hirsutum	PYL8	Abscisic acid receptor PYL8	5.22	9.56	9.77	7.25	4.06
Gh_D11G0238	Gossypium hirsutum	PYL8	Abscisic acid receptor PYL8	8.2	5.46	8.19	7.92	10.09
Gh_D12G2306	Gossypium hirsutum	PYL8	Abscisic acid receptor PYL8	14.5	16.14	24.91	53.3	30.16
Gh_D12G2694	Gossypium hirsutum	PYL8	Abscisic acid receptor PYL8	8.27	23.9	31.33	9.34	27.83
Gh_A08G1117	Gossypium hirsutum	PYL9	Abscisic acid receptor PYL9	1.93	0.15	0.74	9.86	20.01
Gh_A11G0870	Gossypium hirsutum	PYL9	Abscisic acid receptor PYL9	8.09	12.29	14.7	24.37	42.72
Gh_D08G1399	Gossypium hirsutum	PYL9	Abscisic acid receptor PYL9	0.81	0.15	2.91	11.48	13.52
Gh_D11G1013	Gossypium hirsutum	PYL9	Abscisic acid receptor PYL9	18.52	9.64	10.99	19.11	34.51
Gh_A05G1297	Gossypium hirsutum	PYL11	Abscisic acid receptor PYL11	0	0	0	0	0
Gh_D05G1468	Gossypium hirsutum	PYL12	Abscisic acid receptor PYL12	0	0	0.82	0	0

## Sheet: Time-course fiber development
Gene ID	Species	Gene Name	Description	Days after post anthesis
				5 days	10 days	20 days	25 days
Gh_A03G0015	Gossypium hirsutum	PYR1	Abscisic acid receptor PYR1	0.4	0.34	0	0.97
Gh_A11G0270	Gossypium hirsutum	PYR1	Abscisic acid receptor PYR1	0.56	0.96	2	1.06
Gh_A12G1895	Gossypium hirsutum	PYR1	Abscisic acid receptor PYR1	0.74	13.45	0.68	1.39
Gh_D03G1860	Gossypium hirsutum	PYR1	Abscisic acid receptor PYR1	3.09	14.55	0.32	2.22
Gh_D11G0290	Gossypium hirsutum	PYR1	Abscisic acid receptor PYR1	0.56	0.64	0.66	1.8
Gh_D12G2076	Gossypium hirsutum	PYR1	Abscisic acid receptor PYR1	0	2.31	0	0
Gh_A05G0336	Gossypium hirsutum	PYL2	Abscisic acid receptor PYL2	0	0	0.69	0
Gh_A07G2326	Gossypium hirsutum	PYL2	Abscisic acid receptor PYL2	0	0	0	0.76
Gh_A08G2221	Gossypium hirsutum	PYL2	Abscisic acid receptor PYL2	0.2	0	5.87	2.72
Gh_A10G0677	Gossypium hirsutum	PYL2	Abscisic acid receptor PYL2	0	0	0.92	0.86
Gh_D05G0441	Gossypium hirsutum	PYL2	Abscisic acid receptor PYL2	0	0.33	0	0.33
Gh_D07G0193	Gossypium hirsutum	PYL2	Abscisic acid receptor PYL2	0.45	0	0	9.9
Gh_D08G2587	Gossypium hirsutum	PYL2	Abscisic acid receptor PYL2	0	0.95	0	0.31
Gh_Sca112916G01	Gossypium hirsutum	PYL2	Abscisic acid receptor PYL2	0	0	0	0
Gh_D10G0710	Gossypium hirsutum	PYL3	Abscisic acid receptor PYL3	0	0	0	0.32
Gh_A01G1990	Gossypium hirsutum	PYL4	Abscisic acid receptor PYL4	1.07	2.33	3.35	5.45
Gh_A05G2630	Gossypium hirsutum	PYL4	Abscisic acid receptor PYL4	0	0	0	0
Gh_A09G2421	Gossypium hirsutum	PYL4	Abscisic acid receptor PYL4	0.21	5.05	0.75	3.91
Gh_D01G2250	Gossypium hirsutum	PYL4	Abscisic acid receptor PYL4	1.07	0.93	1.44	2.62
Gh_D05G2920	Gossypium hirsutum	PYL4	Abscisic acid receptor PYL4	0.2	0	0	0.16
Gh_D09G1585	Gossypium hirsutum	PYL4	Abscisic acid receptor PYL4	0	4.32	0	1.19
Gh_A06G1418	Gossypium hirsutum	PYL6	Abscisic acid receptor PYL6	0	0	0	0
Gh_A10G0340	Gossypium hirsutum	PYL6	Abscisic acid receptor PYL6	0	0	0	0.42
Gh_A10G2142	Gossypium hirsutum	PYL6	Abscisic acid receptor PYL6	0.2	0	0.72	0.81
Gh_D06G1764	Gossypium hirsutum	PYL6	Abscisic acid receptor PYL6	0	0	0	0
Gh_D10G0346	Gossypium hirsutum	PYL6	Abscisic acid receptor PYL6	0	0	0	0
Gh_D10G2388	Gossypium hirsutum	PYL6	Abscisic acid receptor PYL6	0.79	0.34	2.94	2.97
Gh_A05G3585	Gossypium hirsutum	PYL8	Abscisic acid receptor PYL8	17.39	16.21	12.77	14.26
Gh_A09G1646	Gossypium hirsutum	PYL8	Abscisic acid receptor PYL8	4.1	1.72	5.53	2.64
Gh_A11G0224	Gossypium hirsutum	PYL8	Abscisic acid receptor PYL8	5.24	5.46	7.06	8.54
Gh_A12G2127	Gossypium hirsutum	PYL8	Abscisic acid receptor PYL8	24.24	44.34	26.57	26.27
Gh_A12G2278	Gossypium hirsutum	PYL8	Abscisic acid receptor PYL8	15.26	26.85	40.15	13.87
Gh_D04G0019	Gossypium hirsutum	PYL8	Abscisic acid receptor PYL8	16.97	10.97	16.17	12.29
Gh_D08G1226	Gossypium hirsutum	PYL8	Abscisic acid receptor PYL8	3.4	3.75	2.31	3.65
Gh_D09G1740	Gossypium hirsutum	PYL8	Abscisic acid receptor PYL8	12.77	8.59	12.08	4.09
Gh_D11G0238	Gossypium hirsutum	PYL8	Abscisic acid receptor PYL8	3.29	2.27	4.57	3.3
Gh_D12G2306	Gossypium hirsutum	PYL8	Abscisic acid receptor PYL8	19.34	32.22	28.49	21.91
Gh_D12G2694	Gossypium hirsutum	PYL8	Abscisic acid receptor PYL8	5.62	4.2	17.72	9.49
Gh_A08G1117	Gossypium hirsutum	PYL9	Abscisic acid receptor PYL9	1.05	0	0	2.42
Gh_A11G0870	Gossypium hirsutum	PYL9	Abscisic acid receptor PYL9	1.31	1.13	2.34	10.21
Gh_D08G1399	Gossypium hirsutum	PYL9	Abscisic acid receptor PYL9	0.62	0	0	0.34
Gh_D11G1013	Gossypium hirsutum	PYL9	Abscisic acid receptor PYL9	5.82	1.49	5.82	7.46
Gh_A05G1297	Gossypium hirsutum	PYL11	Abscisic acid receptor PYL11	0	0	0	0
Gh_D05G1468	Gossypium hirsutum	PYL12	Abscisic acid receptor PYL12	0	0	0	0.17

## Sheet: Time-course ovule development
Gene ID	Species	Gene Name	Description	Days before anthesis		Days after anthesis
				3 days	1 day	0 day	1 day	3 days	5 days	10 days	20 days	25 days	35 days
Gh_A03G0015	Gossypium hirsutum	PYR1	Abscisic acid receptor PYR1	0.68	0.25	0.52	0.16	0.49	0	1.86	1.11	5.14	12.56
Gh_A11G0270	Gossypium hirsutum	PYR1	Abscisic acid receptor PYR1	0.96	1.38	2.45	3.76	3.72	3.24	3.33	0.78	2.46	0
Gh_A12G1895	Gossypium hirsutum	PYR1	Abscisic acid receptor PYR1	6.23	39.99	9.77	2.79	4.41	4.3	8.93	0.8	0.84	1.52
Gh_D03G1860	Gossypium hirsutum	PYR1	Abscisic acid receptor PYR1	1.54	4.72	3.12	3.4	1.07	1.61	4.43	2.53	11.86	70.32
Gh_D11G0290	Gossypium hirsutum	PYR1	Abscisic acid receptor PYR1	2.53	1.37	2.26	1.34	1.61	0.79	2.61	1.29	0.81	0
Gh_D12G2076	Gossypium hirsutum	PYR1	Abscisic acid receptor PYR1	0.98	0.94	0.67	0.15	0	0	0.33	0	0	0
Gh_A05G0336	Gossypium hirsutum	PYL2	Abscisic acid receptor PYL2	0	0.24	0.17	0	0	0	0	0	0	0
Gh_A07G2326	Gossypium hirsutum	PYL2	Abscisic acid receptor PYL2	0.38	0	0	0.93	0.33	0.48	0	2.26	1.02	0
Gh_A08G2221	Gossypium hirsutum	PYL2	Abscisic acid receptor PYL2	2.09	1.76	4.42	9.06	4.28	4.39	0.77	3.23	1.83	0.74
Gh_A10G0677	Gossypium hirsutum	PYL2	Abscisic acid receptor PYL2	0.3	0	0	0	0	0.39	0	0.25	0	0
Gh_D05G0441	Gossypium hirsutum	PYL2	Abscisic acid receptor PYL2	0	0	0.17	0	0.09	0	0	1.12	0	0
Gh_D07G0193	Gossypium hirsutum	PYL2	Abscisic acid receptor PYL2	0	1.1	0.2	12.05	6.21	15.38	1.2	15.85	19	1.7
Gh_D08G2587	Gossypium hirsutum	PYL2	Abscisic acid receptor PYL2	0.64	0.23	1.78	1.37	1.36	2	0.35	0.53	0	1.37
Gh_Sca112916G01	Gossypium hirsutum	PYL2	Abscisic acid receptor PYL2	0	0	0	0	0	0	0	0	0	0
Gh_D10G0710	Gossypium hirsutum	PYL3	Abscisic acid receptor PYL3	0	0	0	0.33	0	0.43	0	0.86	0	0
Gh_A01G1990	Gossypium hirsutum	PYL4	Abscisic acid receptor PYL4	38.37	25.83	34.37	8.64	16.41	20.15	25.85	6.06	5.97	4.12
Gh_A05G2630	Gossypium hirsutum	PYL4	Abscisic acid receptor PYL4	0	0	0	0.16	0	0	0	0	0	0
Gh_A09G2421	Gossypium hirsutum	PYL4	Abscisic acid receptor PYL4	7.11	8.99	5.92	2.33	2.62	5.46	9.58	4.06	2.79	5.82
Gh_D01G2250	Gossypium hirsutum	PYL4	Abscisic acid receptor PYL4	17.11	20.5	27.82	6.69	9.18	5.94	8.99	1.14	0	2.09
Gh_D05G2920	Gossypium hirsutum	PYL4	Abscisic acid receptor PYL4	0	0	0.5	1.1	0.48	1.38	0.38	0.28	0	0
Gh_D09G1585	Gossypium hirsutum	PYL4	Abscisic acid receptor PYL4	2.49	6.95	2.69	1.5	3.43	4.16	2.31	1.45	2.76	13.86
Gh_A06G1418	Gossypium hirsutum	PYL6	Abscisic acid receptor PYL6	0	0	0	0	0	0.54	0	0.3	0	0
Gh_A10G0340	Gossypium hirsutum	PYL6	Abscisic acid receptor PYL6	0	0	0.39	0	0	0	0	15.77	0	0
Gh_A10G2142	Gossypium hirsutum	PYL6	Abscisic acid receptor PYL6	0.34	1.24	0.35	3.37	1.06	0	0	0.27	0.87	4.46
Gh_D06G1764	Gossypium hirsutum	PYL6	Abscisic acid receptor PYL6	0	0	0	0	0	0	0	0	0	0.84
Gh_D10G0346	Gossypium hirsutum	PYL6	Abscisic acid receptor PYL6	0	0	0	0	0	0	0	0	0	0
Gh_D10G2388	Gossypium hirsutum	PYL6	Abscisic acid receptor PYL6	2.73	6.51	0.88	1.62	2.52	4.06	0.75	1.39	14.25	16.96
Gh_A05G3585	Gossypium hirsutum	PYL8	Abscisic acid receptor PYL8	7.05	29.79	24.88	24.52	16.97	25.4	21.94	12.81	9.43	9.52
Gh_A09G1646	Gossypium hirsutum	PYL8	Abscisic acid receptor PYL8	3.41	4.81	4.95	13.42	3.99	6.18	5.96	8.39	4.58	4.91
Gh_A11G0224	Gossypium hirsutum	PYL8	Abscisic acid receptor PYL8	14.32	16.79	10.87	21.27	11.53	23.55	10.1	8.98	12.91	5.49
Gh_A12G2127	Gossypium hirsutum	PYL8	Abscisic acid receptor PYL8	25.47	37.98	30.37	34.6	24.56	37.05	29.76	38.62	28.88	46.59
Gh_A12G2278	Gossypium hirsutum	PYL8	Abscisic acid receptor PYL8	5.87	4.55	7.29	8.68	6.53	11.69	5.13	10.77	21.48	15.74
Gh_D04G0019	Gossypium hirsutum	PYL8	Abscisic acid receptor PYL8	12.5	21.47	32.39	14.53	15.8	20.77	22.88	10.87	7.5	4.25
Gh_D08G1226	Gossypium hirsutum	PYL8	Abscisic acid receptor PYL8	7.32	6.59	2.23	2.89	2.79	2.17	3.79	11.68	3.89	22.99
Gh_D09G1740	Gossypium hirsutum	PYL8	Abscisic acid receptor PYL8	1.36	1.2	3.14	7.97	5.71	4.86	3.77	6.34	4.55	8.05
Gh_D11G0238	Gossypium hirsutum	PYL8	Abscisic acid receptor PYL8	6.1	13.08	12.89	16.77	10.52	16.15	9.23	4.39	6.91	10.31
Gh_D12G2306	Gossypium hirsutum	PYL8	Abscisic acid receptor PYL8	22.68	40.1	25.75	21.84	17.42	26.09	30.46	39.49	39.58	52.75
Gh_D12G2694	Gossypium hirsutum	PYL8	Abscisic acid receptor PYL8	7.61	14.18	11.51	11.03	5.65	18.89	5.22	13.1	8.38	24.76
Gh_A08G1117	Gossypium hirsutum	PYL9	Abscisic acid receptor PYL9	1.43	5.34	2.31	1.35	3.04	3.56	1.54	12.5	11.07	20.89
Gh_A11G0870	Gossypium hirsutum	PYL9	Abscisic acid receptor PYL9	5.17	9.87	4.08	34.69	7.82	6.82	4.2	8.32	4.75	3.38
Gh_D08G1399	Gossypium hirsutum	PYL9	Abscisic acid receptor PYL9	0.71	1.26	0.53	1	1.31	4.31	0	3.54	0.91	13.19
Gh_D11G1013	Gossypium hirsutum	PYL9	Abscisic acid receptor PYL9	32.42	34.61	19.54	67.43	21.4	30.02	17.18	5.78	1.88	1.66
Gh_A05G1297	Gossypium hirsutum	PYL11	Abscisic acid receptor PYL11	0	0	0	0	0	0	0	0	0	0
Gh_D05G1468	Gossypium hirsutum	PYL12	Abscisic acid receptor PYL12	0	0	0	0	0	0	0	0	0.9	0
